# Supplementary material for: Preliminary Study on the Antifungal Potential of Selected Plants as Botanical Fungicides Against Main Fungal Phytopathogens
Source: Plants (Basel). 2025 Nov 28;14(23):3634. doi: 10.3390/plants14233634 (PMC12694526; doi:10.3390/plants14233634)
Supplement: Supplementary file 1 [file plants-14-03634-s001.zip]

Archive with 1 entries (1 files):
- plants-4001853-supplementary.pdf
